# Supplementary material for: DRPChain: A new blockchain-based trusted DRM scheme for image content protection
Source: PLoS One. 2024 Sep 19;19(9):e0309743. doi: 10.1371/journal.pone.0309743 (PMC11412486; doi:10.1371/journal.pone.0309743)
Supplement: S1 Appendix — The table describes all the specific characteristics of all the attack methods employed in this study. (ZIP) [file pone.0309743.s001.zip › S1_Appendix.tex]

% Template for PLoS
% Version 3.6 Aug 2022
%
% % % % % % % % % % % % % % % % % % % % % %
%
% -- IMPORTANT NOTE
%
% This template contains comments intended 
% to minimize problems and delays during our production 
% process. Please follow the template instructions
% whenever possible.
%
% % % % % % % % % % % % % % % % % % % % % % % 
%
% Once your paper is accepted for publication, 
% PLEASE REMOVE ALL TRACKED CHANGES in this file 
% and leave only the final text of your manuscript. 
% PLOS recommends the use of latexdiff to track changes during review, as this will help to maintain a clean tex file.
% Visit https://www.ctan.org/pkg/latexdiff?lang=en for info or contact us at latex@plos.org.
%
%
% There are no restrictions on package use within the LaTeX files except that no packages listed in the template may be deleted.
%
% Please do not include colors or graphics in the text.
%
% The manuscript LaTeX source should be contained within a single file (do not use \input, \externaldocument, or similar commands).
%
% % % % % % % % % % % % % % % % % % % % % % %
%
% -- FIGURES AND TABLES
%
% Please include tables/figure captions directly after the paragraph where they are first cited in the text.
%
% DO NOT INCLUDE GRAPHICS IN YOUR MANUSCRIPT
% - Figures should be uploaded separately from your manuscript file. 
% - Figures generated using LaTeX should be extracted and removed from the PDF before submission. 
% - Figures containing multiple panels/subfigures must be combined into one image file before submission.
% For figure citations, please use "Fig" instead of "Figure".
% See http://journals.plos.org/plosone/s/figures for PLOS figure guidelines.
%
% Tables should be cell-based and may not contain:
% - spacing/line breaks within cells to alter layout or alignment
% - do not nest tabular environments (no tabular environments within tabular environments)
% - no graphics or colored text (cell background color/shading OK)
% See http://journals.plos.org/plosone/s/tables for table guidelines.
%
% For tables that exceed the width of the text column, use the adjustwidth environment as illustrated in the example table in text below.
%
% % % % % % % % % % % % % % % % % % % % % % % %
%
% -- EQUATIONS, MATH SYMBOLS, SUBSCRIPTS, AND SUPERSCRIPTS
%
% IMPORTANT
% Below are a few tips to help format your equations and other special characters according to our specifications. For more tips to help reduce the possibility of formatting errors during conversion, please see our LaTeX guidelines at http://journals.plos.org/plosone/s/latex
%
% For inline equations, please be sure to include all portions of an equation in the math environment.  For example, x$^2$ is incorrect; this should be formatted as $x^2$ (or $\mathrm{x}^2$ if the romanized font is desired).
%
% Do not include text that is not math in the math environment. For example, CO2 should be written as CO\textsubscript{2} instead of CO$_2$.
%
% Please add line breaks to long display equations when possible in order to fit size of the column. 
%
% For inline equations, please do not include punctuation (commas, etc) within the math environment unless this is part of the equation.
%
% When adding superscript or subscripts outside of brackets/braces, please group using {}.  For example, change "[U(D,E,\gamma)]^2" to "{[U(D,E,\gamma)]}^2". 
%
% Do not use \cal for caligraphic font.  Instead, use \mathcal{}
%
% % % % % % % % % % % % % % % % % % % % % % % % 
%
% Please contact latex@plos.org with any questions.
%
% % % % % % % % % % % % % % % % % % % % % % % %

\documentclass[10pt,letterpaper]{article}
\usepackage[top=0.85in,left=2.75in,footskip=0.75in]{geometry}

% amsmath and amssymb packages, useful for mathematical formulas and symbols
\usepackage{amsmath,amssymb}
 \usepackage{multirow}
% Use adjustwidth environment to exceed column width (see example table in text)
\usepackage{changepage}
\usepackage{algorithm}
\usepackage{algorithmic}
\usepackage{subcaption}
% textcomp package and marvosym package for additional characters
\usepackage{textcomp,marvosym}

% cite package, to clean up citations in the main text. Do not remove.
\usepackage{cite}
% \usepackage{natbib}
\usepackage{titlesec}
\usepackage{type1cm}

% Use nameref to cite supporting information files (see Supporting Information section for more info)
\usepackage{nameref,hyperref}
% \usepackage{natbib}
% line numbers
\usepackage[left]{lineno}
\usepackage{makecell}
\usepackage{titlesec}
\usepackage{fontsize}
% ligatures disabled
\usepackage[nopatch=eqnum]{microtype}
\DisableLigatures[f]{encoding = *, family = * }

% color can be used to apply background shading to table cells only
\usepackage[table]{xcolor}
\usepackage{amsmath}
% array package and thick rules for tables
\usepackage{array}

% create "+" rule type for thick vertical lines
\newcolumntype{+}{!{\vrule width 2pt}}

% create \thickcline for thick horizontal lines of variable length
\newlength\savedwidth
\newcommand\thickcline[1]{%
  \noalign{\global\savedwidth\arrayrulewidth\global\arrayrulewidth 2pt}%
  \cline{#1}%
  \noalign{\vskip\arrayrulewidth}%
  \noalign{\global\arrayrulewidth\savedwidth}%
}

% \thickhline command for thick horizontal lines that span the table
\newcommand\thickhline{\noalign{\global\savedwidth\arrayrulewidth\global\arrayrulewidth 2pt}%
\hline
\noalign{\global\arrayrulewidth\savedwidth}}
\titleformat{\section}{\fontsize{18pt}{18pt}\bfseries}{\thesection}{1em}{}
\titleformat{\subsection}{\fontsize{16pt}{16pt}\bfseries}{\thesubsection}{1em}{}

% Remove comment for double spacing
%\usepackage{setspace} 
%\doublespacing

% Text layout
% \raggedright
\setlength{\parindent}{0.5cm}
\textwidth 5.25in 
\textheight 8.75in

% Bold the 'Figure #' in the caption and separate it from the title/caption with a period
% Captions will be left justified
\usepackage[aboveskip=1pt,labelfont=bf,labelsep=period,justification=raggedright,singlelinecheck=off]{caption}
\renewcommand{\figurename}{Fig}

% Use the PLoS provided BiBTeX style
\bibliographystyle{plos2015}

% Remove brackets from numbering in List of References
\makeatletter
\renewcommand{\@biblabel}[1]{\quad#1.}
\makeatother


% Header and Footer with logo
\usepackage{lastpage,fancyhdr,graphicx}
\usepackage{epstopdf}
%\pagestyle{myheadings}
\pagestyle{fancy}
\fancyhf{}
%\setlength{\headheight}{27.023pt}
%\lhead{\includegraphics[width=2.0in]{PLOS-submission.eps}}
\rfoot{\thepage/\pageref{LastPage}}
\renewcommand{\headrulewidth}{0pt}
\renewcommand{\footrule}{\hrule height 2pt \vspace{2mm}}
\fancyheadoffset[L]{2.25in}
\fancyfootoffset[L]{2.25in}
\lfoot{\today}

%% Include all macros below

\newcommand{\lorem}{{\bf LOREM}}
\newcommand{\ipsum}{{\bf IPSUM}}

%% END MACROS SECTION


\begin{document}
\vspace*{0.2in}
\linenumbers
% Title must be 250 characters or less.
\section*{Appendix}

\begin{table}[!ht]
\begin{adjustwidth}{-0.50in}{0in}
\caption{\bf All the attack methods employed in this study.}
\label{tab:attack_type}
\begin{tabular}{|l|l|} 

\hline
Attack Type	&Detail\\ \hline
\multirow{2}{*}{Scaling Attack} &	 Alters the image size by enlarging or reducing it,aiming\\& to disrupt the embedded watermark\\ \hline

\multirow{2}{*}{Brightness Adjustment Attack} &	Modifies the image's brightness levels, affecting its\\& luminance and hindering watermark extraction\\ \hline

\multirow{2}{*} {Rotation Attack}	&Rotates the image to change its orientation, thereby\\& confusing the watermark recognition process.\\ \hline

\multirow{2}{*} {Noise Addition Attack}&	Introduces random noise into the image to interfere with\\& the accurate extraction of the watermark.\\ \hline

\multirow{2}{*}{Blurring Attack}	&Applies blurring techniques to the image, reducing its\\& quality and impeding watermark extraction.\\ \hline

\multirow{2}{*} {Grayscale Conversion Attack}	&Converts color images to grayscale, decreasing color \\&information and affecting watermark identification.\\ \hline

\multirow{2}{*}{Random Line Insertion Attack}&	Adds random lines to the image, disrupting the precise\\& extraction of the watermark.\\ \hline

\multirow{2}{*}{Cropping Attack}&	Removes parts of the image through cropping, attempting\\& to damage the embedded watermark.\\ \hline

\multirow{2}{*} {Overlay Attack}&Adds a layer over the image to conceal or damage the\\& watermark.\\ \hline

\multirow{2}{*}{Color Transformation Attack}&	Alters the image's color scheme, aiming to obfuscate the \\&watermark's recognition.\\ \hline

\multirow{2}{*}{Brightness Enhancement Attack}&	Increases the image's brightness, impacting \\&the visibility of the watermark.\\ \hline

\multirow{2}{*}{30\% Cropping Attack}&	Crops 30\% of the image area to test the watermark's \\&resistance to cropping.\\ \hline

\multirow{2}{*}{90° Rotation Attack}&	Rotates the image by 90 degrees to change its orientation\\&, testing the watermark's resistance to rotation.\\ \hline

\multirow{2}{*}{180° Rotation Attack}	&Rotates the image by 180 degrees to change its orientation,\\& testing the watermark's resistance to rotation.\\ \hline
\end{tabular}
\end{adjustwidth}
\end{table}

The Table~\ref{tab:attack_type} describes all the specific characteristics of all the attack methods employed in this study.

\end{document}
